# Supplementary material for: Learning Curve of Robotic Pancreaticoduodenectomy with Portal–Superior Mesenteric Vein Resection for Pancreatic Cancers
Source: J Clin Med. 2025 Nov 11;14(22):7986. doi: 10.3390/jcm14227986 (PMC12653503; doi:10.3390/jcm14227986)
Supplement: Supplementary file 1 [file jcm-14-07986-s001.zip]

Archive with 1 entries (1 files):
- jcm-3905643-supplementary.pdf
